# Supplementary material for: Reductions in intestinal Clostridiales precede the development of nosocomial Clostridium difficile infection
Source: Microbiome. 2013 Jun 28;1:18. doi: 10.1186/2049-2618-1-18 (PMC3971611; doi:10.1186/2049-2618-1-18)
Supplement: Additional file 1: Table S1 — Detailed medication exposures of study patients. [file 2049-2618-1-18-S1.xlsx]

## Sheet: TableS1
Table S1 Detailed medication exposures of study patients
Patient ID	Statusb	Medications received prior to stool collectiona
		Chemotherapy	H2 blocker	Nonsteroidal anti-inflammatory drug	Proton-pump inhibitor	Steroid	Any antimicrobial agent	Cephalosporinc	Fluoroquinoloned	Macrolide	Penicillin	Penicillin with β-lactamase inhibitor	Vancomycine
197	Case	0	0	1	1	1	1	0	1	0	0	0	0
210	Case	0	0	1	0	0	1	0	1	0	0	0	1
228	Case	0	1	0	1	1	1	1	0	0	0	1	1
250	Case	0	0	1	1	.	0	0	0	0	0	0	0
277	Case	0	0	0	0	0	1	1	0	0	0	0	0
279	Case	0	0	0	1	0	1	0	1	0	0	0	0
310	Case*	0	0	1	1	0	1	0	1	0	0	0	0
1286	Case	0	0	0	1	0	1	0	0	0	0	1	1
1289	Case	0	0	0	0	0	1	0	1	0	0	0	0
1358	Case	0	0	0	0	0	1	1	0	0	0	0	0
1375	Case	0	0	0	0	0	1	0	1	0	0	1	0
2083	Case	0	0	1	1	0	1	1	0	0	0	0	0
2088	Case	0	1	1	1	0	1	0	0	0	0	1	0
2106	Case	0	0	1	0	0	0	0	0	0	0	0	0
2113	Case*	0	0	1	0	0	1	0	1	0	0	0	0
2120	Case	0	0	1	0	1	1	0	1	0	0	0	0
2126	Case	0	0	1	1	0	1	0	0	0	0	1	0
2135	Case	0	0	0	1	0	1	1	0	0	0	0	0
3004	Case*	0	1	1	1	0	1	1	1	0	0	1	1
3024	Case*	0	1	1	0	0	1	1	0	0	0	0	0
3027	Case	0	0	.	0	0	.	0	0	0	0	.	.
3098	Case	0	1	1	0	0	1	1	0	0	0	0	0
3122	Case*	0	1	1	0	0	1	1	0	0	0	0	1
3144	Case	0	1	1	0	0	1	1	0	0	0	1	0
230	Control	0	0	1	1	0	0	0	0	0	0	0	0
259	Control	0	0	1	0	0	0	0	0	0	0	0	0
262	Control	0	0	0	1	0	1	0	1	0	0	1	0
267	Control	0	0	0	0	0	1	0	1	1	0	0	0
270	Control	0	0	0	1	0	0	0	0	0	0	0	0
272	Control	0	0	0	1	0	0	0	0	0	0	0	0
298	Control	1	0	0	0	0	0	0	0	0	0	0	0
1330	Control	0	0	0	0	0	0	0	0	0	0	0	0
1354	Control	0	0	1	1	1	1	0	1	0	0	0	0
1363	Control	0	0	0	1	0	0	0	0	0	0	0	0
1386	Control	0	0	0	0	0	0	0	0	0	0	0	0
2071	Control	0	0	1	1	0	1	0	1	0	0	1	0
2085	Control	0	0	0	1	0	0	0	0	0	0	0	0
2112	Control	0	0	0	1	0	0	0	0	0	0	0	0
2141	Control	0	0	0	0	0	1	0	0	0	1	0	1
3008	Control	0	0	1	1	0	1	0	0	0	0	0	1
3010	Control	0	0	1	0	0	0	0	0	0	0	0	0
3013	Control	0	0	1	1	0	1	1	0	0	0	0	0
3023	Control	0	1	1	1	0	1	1	0	0	0	0	0
3026	Control	0	1	1	0	0	1	1	0	0	0	0	0
3051	Control	0	1	1	0	0	1	0	0	0	0	0	1
3125	Control	0	0	1	0	0	1	1	0	0	0	0	0
3140	Control	0	0	0	1	0	1	0	0	0	0	1	0
3157	Control	0	0	0	1	0	0	0	0	0	0	0	0
3164	Control	0	1	1	0	0	1	1	0	0	0	0	0
aThe exposure window corresponds to the 8 weeks before, as well as during hospitalization, until stool collection. "1" means the patient was exposed to the corresponding medication, "0" means the patient was not exposed and "." means missing information. Medication information was missing for one case (ID=1367) with low microbial diversity. None of the patients were exposed to probiotics, carbape…
